# Supplementary material for: Sound and Silence: The Effects of Environmental Conditions on State Boredom in an Online Study during the COVID-19 Pandemic
Source: Behav Sci (Basel). 2022 Aug 12;12(8):282. doi: 10.3390/bs12080282 (PMC9405455; doi:10.3390/bs12080282)
Supplement: Supplementary file 1 [file behavsci-12-00282-s001.zip]

Archive with 1 entries (1 files):
- behavsci-1825310-Supplementary.csv
