# Supplementary material for: Sound and Silence: The Effects of Environmental Conditions on State Boredom in an Online Study during the COVID-19 Pandemic
Source: Behav Sci (Basel). 2022 Aug 12;12(8):282. doi: 10.3390/bs12080282 (PMC9405455; doi:10.3390/bs12080282)
Supplement: Supplementary file 1 [file behavsci-12-00282-s001.zip › behavsci-1825310-Supplementary.csv]

participant	age1	Age25Under	GenderQ1	Black_AfricanAmerican	NA_AN	Hawaiian_PI	White	Asian	Hispanic_Latinx	MixedRace	where1	SBPS1	SBPS2	SBPS3	SBPS4	SBPS5	SBPS6	SBPS7	SBPS8	BSS1	BSS2	BSS3	BSS4	BSS5	BSS6	BSS7	BSS8	BSS9	BSS10	StateBoredom1	StateBoredom2	StateBoredom3	StateBoredom4	StateBoredom5	StateBoredom6	StateBoredom7	StateBoredom8	StateBoredom9	StateBoredom10	StateBoredom11	StateBoredom12	StateBoredom13	StateBoredom14	StateBoredom15	StateBoredom16	StateBoredom17	StateBoredom18	StateBoredom19	StateBoredom20
s.9def9b10-08dd-48f1-a745-5d75b415376d.txt	18	1	2	0	0	0	1	0	0		1	1	1	1	1	1	2	1	1	1	2	4	2	5	5	4	4	6	3	4	5	2	1	1	2	4	1	1	1	1	2	1	1	1	1	1	1	4	4
s.63b1d474-7540-46d3-b297-17327a593999.txt	19	1	2	0	0	0	1	0	0		1	3	3	4	6	6	4	5	4	2	4	2	3	3	4	2	2	4	3	4	3	2	2	2	2	1	3	3	2	3	1	3	1	3	3	3	2	2	2
s.5cf206e7-07d3-46b9-af29-e769ad3431ef.txt	19	1	2	0	0	0	1	0	0		1	5	4	6	2	5	4	6	5	1	2	5	4	2	6	5	2	4	2	1	1	2	5	1	4	3	4	3	3	2	1	2	2	3	1	1	1	4	1
s.96909b53-4ce0-4c77-8dfb-2ee04c4cecbe.txt	20	1	2	0	0	0	1	0	0		1	2	1	5	1	1	2	2	1	2	2	4	2	2	2	4	1	5	4	5	2	2	2	1	4	3	2	2	3	3	2	2	2	2	1	2	3	4	1
s.13e52a19-5932-42e0-8579-9bd1cf3d5b52.txt	20	1	2	0	0	0	1	0	0		1	1	2	5	2	2	2	2	1	2	2	4	6	1	4	1	1	3	2	4	2	2	1	1	2	4	4	4	5	4	1	1	1	1	4	2	3	2	4
s.c66f43f9-06c1-43d0-87df-cc82d1eff2b2.txt	19	1	2	0	0	0	1	0	0		1	3	1	6	1	1	4	2	1	1	1	4	3	1	3	6	3	3	2	2	5	2	3	1	4	5	1	3	4	4	1	2	1	1	2	4	4	5	3
s.72056906-3b94-4eba-9160-546f42853693.txt	19	1	2	0	0	0	1	0	0		1	5	3	5	2	5	4	3	2	2	2	2	2	2	4	4	2	2	4	3	4	5	4	3	4	4	3	2	5	3	2	2	2	2	2	2	2	4	3
s.73f4074b-5de1-48f3-98c0-2e12af1e48c1.txt	20	1	1	0	0	0	1	0	1	1	1	4	3	6	3	3	3	6	5	3	2	2	4	3	4	1	2	5	3	4	4	4	2	3	4	4	4	4	3	3	2	3	2	3	2	2	2	4	3
s.6fb6c047-62ef-4926-819e-69861c5eec0a.txt	19	1	2	0	0	0	0	1	0		1	2	1	3	2	1	2	2	1	4	2	2	2	2	4	3	1	2	2	4	4	3	1	2	4	5	3	1	4	3	3	2	2	1	3	4	4	3	4
s.06888ea8-3079-4878-b623-65f495f6b84a.txt	19	1	2	0	0	0	1	0	0		1	5	5	6	2	3	3	3	2	1	2	1	4	3	3	4	2	4	2	4	2	4	2	2	4	4	2	2	4	4	2	2	2	2	4	4	4	4	4
s.bcea1ab9-f0f4-4ae1-ae6b-a0975e727ab5.txt	21	1	2	0	0	1	1	1	0	1	1	4	2	4	3	4	4	3	2	2	2	3	4	1	3	4	4	3	2	4	5	5	2	3	4	5	3	3	4	4	3	2	3	2	4	2	3	4	4
s.00916906-1bb8-4f37-91e5-452f53400d27.txt	20	1	2	0	0	0	1	0	0		1	3	6	6	7	1	4	1	1	1	1	1	1	1	1	6	2	1	2	5	2	4	2	2	5	3	2	3	5	5	3	3	4	2	5	4	5	3	1
s.e2376651-254f-4644-9ff5-e046d30ba7d9.txt	19	1	2	0	0	0	1	0	0		1	6	6	6	6	7	6	3	6	3	4	2	2	2	4	6	2	4	3	4	4	4	2	2	2	4	2	3	5	5	2	2	4	2	4	4	4	4	2
s.aeb5c808-be61-48e9-92f3-c3661e6b5564.txt	21	1	2	0	0	0	1	0	0		1	4	5	5	1	2	2	1	2	2	2	2	2	2	4	5	2	3	2	4	4	2	3	4	4	2	2	3	4	4	4	4	4	2	4	3	4	4	4
s.79ecd826-698f-4b86-b766-cea1852ac84c.txt	19	1	2	0	0	0	1	0	1	1	1	5	2	5	5	5	7	5	6	4	1	2	3	2	4	5	1	5	5	4	4	4	3	2	2	4	1	5	5	5	1	2	2	2	5	5	5	5	5
s.047178ab-eb46-4f05-a332-feee580c7806.txt	20	1	2	0	0	0	1	0	0		1	5	3	5	2	6	4	7	2	2	2	2	2	1	5	2	2	5	4	4	4	3	5	2	4	4	4	3	4	4	3	3	2	4	4	4	4	4	2
s.1f9a4ac8-e2df-4b4f-98d0-bc308b3823d0.txt	22	1	1	0	0	0	1	0	0		1	6	4	6	3	2	4	2	5	5	2	3	6	4	3	5	4	4	4	3	4	4	4	4	3	4	3	3	4	4	4	3	2	2	4	5	3	5	4
s.f4a5b25c-3b91-438b-b85d-a9b5aafe9de7.txt	19	1	1	0	0	0	1	0	0		1	3	1	5	2	2	2	1	2	1	2	2	3	2	4	5	2	4	2	5	4	4	4	3	4	4	3	4	5	4	3	3	3	4	3	3	4	5	4
s.c34a91db-84e0-4923-9008-13ef3b1962a5.txt	20	1	1	0	0	0	1	0	0		1	4	2	3	4	2	2	3	4	1	1	1	3	2	5	6	2	3	4	4	5	4	1	4	4	4	2	5	5	5	5	4	4	2	3	5	5	5	3
s.3633685c-1f8d-4380-a65c-18be40e3a1fd.txt	18	1	2	0	0	0	1	0	0		1	6	5	6	2	5	3	6	3	3	5	2	4	5	2	6	2	4	4	4	5	4	3	4	5	5	2	5	5	5	4	2	3	2	4	2	4	4	4
s.0782173b-4609-44cd-9863-d97667419348.txt	20	1	1	0	0	0	0	1	0		1	5	5	4	5	6	6	3	3	2	1	1	3	3	4	5	2	3	2	4	4	4	3	3	4	4	3	4	4	4	3	4	5	2	4	3	4	4	4
s.53dc823f-0995-4201-875a-c90766ec2556.txt	20	1	2	0	0	0	0	0	1		1	6	6	7	7	7	7	7	5	4	4	3	4	2	4	6	3	5	5	4	5	5	3	4	5	5	3	4	5	5	4	3	4	2	4	5	4	4	4
s.e469e0ed-53e7-4b12-ad3c-43eda8338354.txt	18	1	2	0	0	0	0	1	0		1	3	5		4	4	5	2	1	2	2	2	2	2	4	4	2	1	2	5	5	4	5	2	5	5	3	5	5	5	4	4	4	2	5	2	5	5	4
s.fdacbfe2-7f2e-406d-bb50-01d21ef08a17.txt	20	1	2	0	0	0	1	0	0		1	6	6	6	5	6	6	6	7	6	6	3	3	3	4	6	2	2	2	4	4	4	4	4	3	4	4	3	5	5	5	4	4	5	4	5	5	5	5
s.8927c798-940f-4a48-920e-d53044ec155a.txt	18	1	2	0	0	0	1	0	0		1	1	1	2	2	2	2	1	2	1	1	1	1	1	2		2	2	2	4	4	4	4	4	4	4	2	2	5	5	5	5	5	2	5	5	5	5	5
s.874c5c5d-9a50-4e3b-8d4d-58a12217a66a.txt	21	1	2	0	0	0	1	0	0		1	6	6	6		5			4	6	2	2	5	2	3	5	6	6	5	5	5	5	5	5	5	5	5	5	5	5	5	5	5	5	5	5	5	5	5
s.9e15d8cb-e21e-4712-b160-efd77fd82ad2.txt	20	1	2	0	0	0	1	0	1	1	1	2	1	2	2	2	2	2	2	1	1	2	2	2	4	4	2	5	2	3	3	2	1	1	3	4	1	2	4	2	2	2	1	1	2	1	3	3	2
s.650acff2-d19c-4bf6-871f-b67755650245.txt	22	1	2	0	0	0	0	0	1		1	3	3	2	2	1	1	1	1	1	1	2	2	1	3	2	2	2	2	3	2	2	2	2	2	2	2	2	3	1	2	2	2	2	2	2	3	2	2
s.beab85df-4845-427e-a24d-d58e7de1734d.txt	19	1	2	0	0	0	0	0	1		1	2	2	5	5	6	3	5	4	2	1	2	2	3	4	2	1	2	1	2	3	5	2	1	1	3	2	2	2	2	1	4	1	1	4	2	2	2	2
s.69184eb4-3a61-4bfe-97fe-bde5a0ca3790.txt	19	1	1	0	1	0	0	0	1	1	1	1	1	1	1	1	1	1	1	1	1	1	1	2	3	1	1	2	1	2	4	4	1	1	2	2	2	3	2	2		2	2	2	2	4	2	2	3
s.7ddf3819-e1e6-4594-801a-25697f1895af.txt	18	1	2	1	0	0	0	0	0		1	4	5	2	4	3	3	2	3	1	1	2	4	2	3	3	2	2	2	3	4	2	1	2	4	2	3	3	4	3	2	2	2	2	3	2	3	4	2
s.9dc572a1-0377-42de-8986-10c83d1392c8.txt	22	1	2	0	0	0	1	0	0		1	3	2	3	3	1	2	1	1	4	2	2	4	2	3	3	5	4	3	4	3	2	3	3	2	3	2	2	2	2	3	2	2	2	2	4	2	4	4
s.50caa086-e4fa-4b69-893c-00457d1a29b6.txt	19	1	2	0	0	0	0	1	1	1	1	3	1	7	1	1	1	1	1	1	1	1	1	1	3	3	1	1	1	3	4	4	3	2	4	4	2	2	3	4	4	4	4	2	4	2	4	4	4
s.312d25bd-1aaf-44a8-8c6a-e2bbb332b697.txt	21	1	2	0	0	0	1	0	0		1	2	2	5	2	2	2	5	2	1	2	3	2	2	3	2	2	2	2	4	4	2	2	3	4	2	2	3	4	4	2	4	4	2	2	2	4	4	3
s.5efdcef1-b0e7-4555-bac1-0a3437c69477.txt	19	1	2	0	0	0	1	0	0		1	4	4	4	4	4	4	4	4	3	2	3	3	2	3	3	3	3	3	4	4	4	2	2	4	4	2	4	4	4	2	2	4	2	4	2	4	4	2
s.51bb05a3-4e3c-4442-bb0a-23e2e406cf12.txt	20	1	2	0	0	0	1	0	0		1	2	3	4	6	6	5	2	1	2	2	2	2	2	4	5	3	3	2	4	5	4	2	2	4	4	2	4	4	4	2	2	2	2	4	2	4	4	4
s.39a4ba84-2523-4cdd-bf59-3ab00f21c384.txt	19	1	2	1	1	0	1	0	0	1	1	4	2	4	5	5	2	6	4	4	2	3	4	4	4	6	3	2	3	4	4	5	2	3	4	3	2	4	4	4	4	2	4	2	4	2	4	4	2
s.7cc3aa1d-3fa9-47c4-b993-6a5434075000.txt	20	1	2	0	0	0	1	0	0		1	5	3	5	2	5	2	6	5	3	1	2	2	4	3	6	2	4	4	4	4	4	1	3	4	4	1	3	5	5	3	3	4	1	2	2	5	5	4
s.ad9c55f6-2bbf-400f-a539-a7fd5660ae8d.txt	20	1	2	0	0	0	1	0	0		1	3	3	4	4	5	4	2	5	2	2	2	2	2	4	3	2	3	2	3	4	4	3	2	4	4	3	4	4	4	2	4	2	3	4	3	4	4	3
s.677b81e2-35b3-4639-8718-774014e7235c.txt	21	1	2	0	0	0	1	0	0		1	5	7	5	6	5	6	5	2	4	2	2	4	3	2	5	2	2	4	4	4	5	2	2	4	4	2	2	4	4	2	4	4	2	5	4	4	4	5
s.5953e0ef-5c46-450e-9f8f-40a01dfd6f0a.txt	20	1	2	0	0	0	0	1	0		1	4	1	5	5	3	2	5	5	1	1	2	3	1	2	5	3	2	1	4	3	4	5	2	5	5	3	4	5	5	4	3	2	2	4	1	5	5	4
s.600b5880-3b5e-4b9d-9ac0-b3b2e16086d6.txt	18	1	2	0	0	0	1	0	0		1	6	5	6	7	5	5	6	7	2	5	3	2	6	5	2	5	5	5	5	5	5	2	5	5	2	2	5	5	5	3	4	5	1	5	5	5	5	1
s.3a126b97-824f-4455-85bd-bd979e447a27.txt	20	1	2	0	0	0	1	0	0		1	5	5	4	4	3	3	2	2	3	2	4	4	2	4	2	1	5	2	4	4	3	3	4	4	4	3	3	4	4	3	4	3	4	5	5	5	5	5
s.c1754932-1698-4548-b1f5-8366334ce0d0.txt	21	1	2	0	0	0	1	0	0		1	2	2	5	3	2	2	2	1	4	2	2	2	5	3	4	2	5	2	5	5	3	2	4	5	5	3	5	5	5	3	2	5	3	4	5	5	5	5
s.8e08de4d-959e-44c2-ae57-b91afcda4dfa.txt	19	1	2	0	0	0	0	1	0		1	3	3	6	3	2	5	2	2	1	2	2	5	5	5	6	4	5	5	5	5	5	4	4	4	4		1	4	4	4	5	5	5	5	4	4	5	5
s.f623830e-2656-437d-849e-249cb550d059.txt	21	1	2	0	0	0	1	0	0		1	2	1	4	1	4	1	5	5	1	1	2	1	6	2	1	1	1	1	5	5	5	5	5	5	5	5	5	5	5	5	5	5	5	5	5	5	5	5
s.82fd4fa3-2d0d-4900-8d24-21791857af60.txt	20	1	2	0	0	0	0	0	1		1	6	5	5	3	2	3	1	4	1	1	4	3	1	4	4	2	4	4	2	2	2	1	1	1	1	1	2	4	2	1	5	1	1	1	3	4	1	1
s.9c8807be-93ed-4aeb-8146-31f50de6dc8d.txt	22	1	2	0	0	0	1	0	0		1	4	2	6	2	6	4	4	2	1	1	3	1	5	4	4	2	2	2	2	3	2	3	1	3	4	1	2	3	2	2	3	1	1	2	2	2	3	2
s.f57ebdb6-935f-4762-a0e7-5dc854817b6c.txt	21	1	1	0	0	0	1	0	0		1	4	2	5	2	6	1	2	1	2	1	1	3	3	3	2	3	3	2	4	3	4	1	2	3	4	2	3	4	4	1	1	1	1	3	1	4	4	2
s.c3304707-8123-4f31-a370-9d60a85a0715.txt	19	1	2	0	0	0	1	0	0		1	2	2	2	2	1	2	1	1	2	1	1	2	2	3	2	2	2	2	3	3	2	2	2	1	3	2	3	4	3	2	2	2	1	2	2	4	2	2
s.80cf39f4-8e00-434a-bb47-4e576bbc73ab.txt	20	1	2	0	0	0	1	0	0		1	4	1	4	4	5	5	5	3	1	1	2	2	1	2	2	2	4	4	3	3	3	2	1	4	3	1	2	4	3	1	4	3	1	4	3	3	4	2
s.99735601-6f53-4306-b8af-d10338239cf7.txt	20	1	2	0	0	0	1	0	0		1	3	1	3	5	2	2	3	1	4	3	3	2	5	2	2	1	2	1	4	3	4	1	1	2	2	1	2	4	3	2	1	2	1	4	1	2	4	2
s.6e11b09d-1563-4cc3-be49-d917798c7dc3.txt	22	1	2	0	0	0	1	0	0		1	3	2	3	4	4	4	4	4	2	2	2	3	2	3	4	1	3	3	1	4	4	1	1	3	3	1	5	5	3	1	1	4	1	3	3	3	4	3
s.18ffa559-c91b-4bae-8460-80576435c4be.txt	19	1	2	0	0	0	1	0	0		1	4	2	6	2	2	2	5	1	5	1	2	1	1	3	4	1	2	1	4	4	2	1	1	4	2	1	1	4	4	2	4	2	1	1	1	5	5	5
s.b80699f3-0e7a-4ec7-851a-395a7f9caafa.txt	20	1	1	0	0	0	0	1	0		1	3	2	5	4	2	2	1	2	2	2	3	2	2	4	3	2	3	2	4	3	4	2	3	3	4	2	3	2	4	2	2	2	2	2	2	2	3	3
s.e8ccc830-418d-4bba-8072-e71f5d4e14e5.txt	20	1	2	0	0	0	0	0	1		1	3	3	5	3	3	2	2	2	1	2	3	3	1	3	4	1	4	2	3	3	2	3	2	4	4	4	4	3	3	4	2	4	3	2	4	2	5	3
s.848ed917-0665-4a18-b889-0b9719626605.txt	21	1	2	0	0	0	1	0	0		1	2	1	1	1	5	2	2	1	1	1	1	1	1	3	2	1	2	2	5	3	1	2	4	5	3	1	2	4	4	2	2	4	1	1	1	4	4	4
s.11bf1e36-9cd4-4735-9e4b-3cdaac3afec6.txt	21	1	2	0	0	0	1	0	0		1	2	5	3	5	3	5	2	5	1	3	4	4	4	5	4	1	5	4	4	2	3	3	2	4	4	2	2	5	4	2	4	3	2	2	4	2	4	2
s.3ee02b19-b64f-4cdb-ba06-6239d7709a02.txt	22	1	1	0	0	0	1	0	0		1	5	4	4	4	3	3	4	5	4	3	3	3	3	4	5	2	4	3	4	4	3	3	4	4	3	2	3	4	4	2	2	2	2	3	2	2	4	4
s.4922d7bb-cccc-44b4-b17b-9c51dc45f35f.txt	21	1	2	0	0	0	0	1	0		1	5	2	6	4	3	5	6	5	2	1	2	2	2	4	5	2	4	1	4	5	4	2	2	3	5	1	4	4	2	2	3	4	2	4	4	3	4	2
s.e964e9d9-0e36-4fe6-8cfb-347f0958f8f3.txt	19	1	2	0	0	0	0	0	1		1	5	2	5	2	2	2	3	2	1	2	2	2	2	5	5	2	3	3	4	2	4	4	2	4	4	2	2	4	2	2	2	2	2	4	2	4	4	4
s.afa6bcae-eeb1-4705-8549-b2d19241e78e.txt	21	1	2	0	0	0	1	0	0		1	1	1	5	5	6	6	3	2	1	4	4	2	2	3	2	1	3	4	1	1	4	2	2	4	4	2	4	4	4	2	2	2	2	4	4	4	4	4
s.f29fb526-6578-42ba-934b-e37c3ccac71c.txt	19	1	1	0	0	0	1	0	0		1	3	5	6	5	7	6	5	2	2	1	1	2	4	4	2	1	5	1	3	4	2	1	4	3	5	1	2	4	5	4	4	4	2	3	2	3	4	2
s.dc158b62-8253-4957-b64d-6cece93660bb.txt	19	1	1	0	0	0	1	0	0		1	2	4	5	2	2	4	3	1	1	1	2	2	1	2	3	1	3	2	4	5	4	1	2	5	5	1	5	5	4	1	1	1	1	3	3	4	4	4
s.7d94fb97-a9d9-41fb-8645-ae13523175bf.txt	20	1	1	0	0	0	1	0	0		1	3	1	5	2	5	2	4	5	4	2	2	5	4	4	1	2	4	2	5	4	3	3	2	4	4	1	4	5	5	2	2	4	1	2	2	5	4	4
s.924fe5b1-9626-4fc7-b3bd-3cc9615ff412.txt	19	1	2	0	0	0	1	0	0		1	5	2	2	2	2	2	2	1	3	2	2	2	5	4	4	3	4	3	4	4	5	2	2	4	2	2	2	4	4	4	2	2	2	4	2	4	4	4
s.30cb12b6-2538-4993-8b63-7ef215f68c6d.txt	22	1	2	0	0	0	0	1	0		1	5	3	4	7	6	3	2	3	1	1	4	4	2	5	2	2	3	3	4	4	4	3	2	5	2	2	3	5	4	2	2	2	2	4	4	4	4	4
s.ae05229d-78da-4d8f-b2e3-18573c18566e.txt	22	1	2	0	0	0	1	0	0		1	4	5	4	2	3	3	4	2	2	2	2	4	3	5	5	2	1	3	4	4	5	3	3	3	4	3	2	4	4	2	4	3	3	3	4	4	4	2
s.51aa878f-9ba7-48a0-84a2-71ede7aecbe1.txt	19	1	2	0	0	0	1	0	0		1	5	2	3	2	2	2	2	2	2	2	2	2	2	4	2	2	2	2	4	4	4	3	2	4	4	2	4	4	4	2	2	2	2	4	4	4	4	4
s.5f0c38a3-1ed8-4144-a603-40f9ab6103e5.txt	18	1	2	0	0	0	1	0	0		1	5	2	5	2	3	5	3	2	1	1	1	1	2	2	3	2	1	2	4	4	4	4	4	2	5	4	4	5	4	2	2	2	4	4	2	4	4	4
s.a83e2f3c-926c-4fb5-9ff8-6a7a456a3b16.txt	21	1	2	0	0	0	1	0	0		1	5	2	4	4	2	5	3	4	1	2	2	3	2	3	3	1	4	2	3	4	4	3	3	4	4		3	4	4	3	3	3	3	4	2	4	4	3
s.40ca7608-7dd5-497c-89cd-33a5ebbfbd92.txt	21	1	2	0	0	0	1	0	0		1	3	3	5	2	2	3	5	2	1	2	6	2	5	5	1	4	5	5	5	5	5	2	2	5	5	2	3	5	5	2	2	3	2	2	2	5	5	4
s.cb1d8f20-c6d8-4302-8c2d-44c2afe975ec.txt	20	1	2	0	0	0	1	0	0		1	4	5	5	4	5	6	5	5	2	2	2	2	4	6	4	4	4	4	4	4	4	3	3	4	3	2	3	4	4	4	3	4	3	4	3	3	4	4
s.9792c0b9-f352-420d-8a92-0076ea05854e.txt	19	1	1	0	0	0	1	0	0		1	5	4	5	5	2	2	5	3	2	2	2	3	3	3	4	3	2	3	4	3	4	3	3	4	3	3	4	4	4	4	3	3	3	4	4	4	4	4
s.2c4a9b68-0eac-4f8a-a133-42f82b6a0851.txt	21	1	1	0	0	0	0	1	0		1	1	1	5	4	4	4		1	4	2	2	2	2	4	2	2	4	1	5	5	5	1	3	5	5	1	4	4	4	4	4	4	2	5	3	5	5	5
s.6d01f4c4-ac31-477c-bdf6-64333e498574.txt	19	1	2	0	0	0	1	0	0		1	5	2	5	2	2	3	5	6	3	5	3	3	1	4	4	3	3	4	5	3	4	4	3	5	5	4	3	5	5	3	4	3	4	4	4	5	5	4
s.bc25434c-f347-4f66-932c-5f4c0248fee6.txt	19	1	2	0	0	1	1	0	0	1	1	6	5	6	2	6	4	5	5	2	2	5	2	1	3	1	3	5	3	4	4	2	5	5	3	4	5	5	5	4	5	5	4	5	5	4	4	5	5
s.c7ed6e1d-d344-4007-9564-3bc9c3dff4cb.txt	20	1	2	0	0	0	1	0	1	1	1	4	7	6	6	5	5	4	6	4	4	5	5	3	5	6	4	2	4	5	5	5	3	4	5	5	4	4	5	5		3	4	3	5	5	5	5	5
s.4203ad36-3c9d-4ee1-a4d3-bc7ed2a842f3.txt	22	1	1	0	0	0	1	0	0		1	6	5	6	4	5	6	6	5	2	3	4	3	3	4	4	2	5	3	4	5	5	4	4	4	4	4	4	5	5	5	5	5	4	4	4	4	5	5
s.17fb1453-b42d-476b-bf98-bac19b8c3a24.txt	18	1	2	0	0	0	1	0	0		1	3	2	2	5	6	6	5	2	3	2	3	4	2	4	3		4	4	5	5	5	4	5	5	5	5	4	5		3		5	4	5	5	5	5	5
s.62d17830-9aa2-48ef-a5a9-a53c12908370.txt	20	1	2	0	0	0	1	0	0		1	6	7	7	3	3	5	3	2	4	4	1	1	1	3	4	1	2	2	5	5	5	5	5	4	4	5	4	5	5	5	5	5	5	5	3	4	5	5
s.a699e8d0-dbdd-4155-9005-8ed9adcf3216.txt	21	1	2	0	0	0	0	0	1		2	6	6	3	2	3	4	7	2	1	1	2	1	1	2	4	3	2	4	2	5	2	2	1	5	5	3	4	4	3	1	2	2	2	4	2	2	4	2
s.6584138c-40c6-44a7-a5f7-6a9332008098.txt	20	1	2	0	0	0	0	0	1		2	5	2	5	5	2	3	6	3	1	2	4	2	2	6	5	4	2	4	4	4	2	2	2	4	4	2	4	4	4	2	2	4	2	2	2	4	5	2
s.99d02220-2466-474d-aff7-2d8a01ca3d25.txt	21	1	2	0	0	0	1	0	0		2	5	6	7	2	3	3	5	2	1	2	1	1	1	2	6	1	2	2	4	4	5	2	2	4	3	1	2	4	4	2	2	1	2	4	4	4	4	4
s.5178e8ca-d640-419d-87a6-f8eb6e338af2.txt	21	1	2	0	0	0	0	0	1		2	4	4	3	4	5	4	6	4	2	2	2	1	2	3	2	5	4	3	2	3	4	3	3	3	3	4	4	3	3	3	4	2	3	4	3	2	3	5
s.9ca0e544-4dda-4132-8e89-356fc0ec64dd.txt	20	1	2	0	0	0	1	0	0		2	3	5	5	2	6	5	5	2	2	2	2	4	2	2	3	2	3	4	5	4	5	4	2	4	4	2	2	4	4	4	2	2	2	5	2	4	4	4
s.ce03dd50-849a-450b-bb8a-d8cd22e1d865.txt	20	1	2	0	0	0	1	0	0		2	2	2	5	2	1	1	1	1	2	1	1	1	1	2	1	1	3	2	5	5	1	1	3	5	5	1	5	5	5	1	1	5	1	1	1	5	5	5
s.ef122413-a879-46fa-9f69-57800b49facd.txt	21	1	2	0	0	0	1	0	1	1	2	6	4	5	4	5	3	6	3	2	3	2	2	2	3	5	2	5	2	3	4	4	3	2	4	4	3	3	4	4	2	3	2	2	4	4	4	4
s.2f8ac432-c20d-445d-8ffe-5fd47b88411a.txt	19	1	2	0	0	0	1	0	0		2	2	3	4	2	4	3	1	3	2	2	2	4	2	3	5	1	5	3	4	4	3	3	4	4	4	2	4	4	4	4	4	4	2	2	2	4	4	3
s.4804156f-32ee-47ef-ad87-02ef3d32e671.txt	22	1	2	0	0	0	1	0	0		2	6	7	4	3	5	5	3	5	4	3	5	4	2	4	4	2	3	3	4	4	5	5	2	3	4	3	3	4	3	4	4	3	3	4	5	3	5	3
s.8c5098ef-232f-4eab-b93c-3f23d782ae45.txt	19	1	2	0	0	0	1	0	0		2	2	2	2	2	3	3	3	3	2	4	4	3	2	6	6	5	5	4	5	4	5	2	4	5	4	2	2	5	5	2	4	5	2	5	3	5	5	5
s.a8c68fe7-84ca-45f6-8754-d8b212bc56aa.txt	21	1	2	0	0	0	1	0	0		2	5	5	6	6	5	5	3	5	2	4	4	4	2	5	6	2	2	5	5	4	5	4	4	3	5	5	3	4	4	5	4	4	4	4	5	5	5	3
s.a502b242-10c5-45c1-9a13-3b6ea925622f.txt	21	1	2	0	0	0	1	0	0		2	5	3	5	2	7	3	1	3	2	4	1	4	4	5	1	2	5	3	5	5	5	3	5	5	5	5	5	5	5	5	5	5	4	5	3	5	5	5
s.d76de1bb-ef38-43dc-ad70-17896f97081c.txt	18	1	2	0	0	0	1	0	0		2	6	5	5	4	6	6	6	4	2	2	3	2	2	4	5	3	3	3	5	5	5	5	5	5	5	5	5	5	5	5	5	5	5	5	5	5	5	5
s.0abe78f3-1018-481f-9c7d-5f6099f1557e.txt	22	1	1	0	0	0	0	1	0		2	1	2	3	2	1	1	2	1	1	1	4	1	1	2	1	1	4	4	1	1	4	1	1	4	4	1		1	1	1	4	1	1	1	1	1	4	4
s.fb8b1042-0c6c-4648-a148-591e954de4a9.txt	21	1	2	0	0	0	1	0	0		2	2	2	2	2	3	2	3	2	2	2	2	3	2	3	2	1	3	2	4	3	3	2	2	3	3	3	3	3	3	3	3	3	3	2	2	3	2	2
s.c871195f-ed0a-43a2-b04f-f0dc42ae4e6b.txt	19	1	1	0	0	0	1	0	0		2	2	2	2	5	2	3	1	3	4	2	3	5	1	3	5	3	3	5	5	5	4	2	2		4	2	2	2	4	2	2	2	2	2	3	2	4	2
s.8340f1d3-c512-4ebc-8ea7-e8d1abe35f70.txt	20	1	2	0	0	0	0	0	1		2	5	5	5	4	4	4	3	2	3	2	3	3	3	3	2	2	4	4	3	3	3	2	2	4	3	3	2	2	2	2	2	2	2	2	3	3	4	4
s.e4d8bac9-d630-490d-85c5-7558a2070b7a.txt	20	1	2	0	0	0	1	0	0		2	1	2	4	2	1	2	1	1	1	2	3	2	4	4	1	1	4	2	2	2	4	2	3	2	4	3	2	4	2	4	2	3	1	3	2	3	4	4
s.13a47a57-f6df-477b-9e18-0107c432aaef.txt	20	1	2	0	0	0	1	0	0		2	5	5	4	4	5	3	5	3	2	2	2	2	2	2	4	2	2	3	4	3	4	2	2	4	4	2	3	4	4	2	2	2	2	4	2	4	4	4
s.c45a4bb2-0294-48ed-bd2b-391ca7be7f9d.txt	21	1	2	0	0	0	1	0	0		2	2	3	5	4	3	3	4	1	2	3	5	5	4	3	2	3	4	2	4	4	4	2	3	4	4	3	3	4	4	3	2	3	3	4	3	4	4	3
s.4a79746d-417d-4902-a483-fd6c001b0dec.txt	20	1	1	0	0	0	1	0	0		2	2	4	6	4	6	3	4	4	4	4	3	4	5	5	5	1	6	2	4	4	3	4	3	5	4	2	3	4	4	3	2	4	2	2	3	4	4	3
s.ca1c660e-881d-427d-b6c4-8b973cbcebea.txt	20	1	2	0	0	0	0	0	1		2	5	6	6	5	3	4	5	5	1	1	2	2	1	3	3	1	1	1	4	3	4	4	3	2	4	4	3	4	4	2	3	2	2	4	4	4	4	4
s.a0733768-a6d8-4a70-9f22-ac51400332ec.txt	21	1	2	0	0	0	1	0	1	1	2	5	2	6	4	5	4	5	2	1	3	3	2	3	4	1	5	4	5	4	3	4	3	2	4	3	3	3	4	4	2	2	2	2	4	4	3	4	4
s.353162c4-a680-49de-9351-aacfd8dfd101.txt	21	1	2	0	0	0	1	0	0		2	6	3	2	4	3	6	5	2	1	1	4	5	2	4	2	2	4	4	4	5	3	2	2	5	4	2	4	4	4	2	2	4	1	5	3	4	5	3
s.0d51e781-2c72-44f2-bd35-b93062eb922a.txt	20	1	2	0	0	0	1	0	0		2	2	1	5	3	4	3	2	1	1	1	1	4	2	2	4	1	4	1	5	4	4	2	4	4	4	3	4	4	5	4	2	4	2	4	2	4	4	4
s.fe3692fb-ea28-4c46-a959-fd3717323383.txt	20	1	2	0	0	0	1	0	0		2	2	2	2	2	3	2	3	3	2	2	2	2	1	5	5	3	4	2	5	5	5	5	5	5	5	3	4	4	4	3	3	3	3	4	2	4	4	4
s.6a96fe62-19ca-4217-8088-0ea4e36f837d.txt	19	1	1	0	0	0	1	0	0		2	6	3	6	3	3	4	7	6	2	4	3	2	2	5	3	1	5	3	4	4	4	4	4	2	5	4	3	5	4	4	4	4	5	4	4	4	5	4
s.845dce03-1a86-40b9-b8fe-ead9b1102211.txt	20	1	2	0	0	0	0	1	0		2	5	3	5	7	7	5	3	4	2	2	2	5	2	3	4	2	3	2	5	5	5	3	2	5	5	4	4	5	5	4	4	3	4	4	4	4	4	4
s.4e32187d-8cb9-4392-ada7-371ae1dca7dd.txt	20	1	2	0	0	0	1	0	0		2	5	5	3	2	2	2	2	2	1	2	3	3	2	5	4	3	4	4	5	5	1	4	5	5	5	5	5		5	5	3	5	3	2	5	5	5	5
s.c831dfc8-fbb6-4043-ba5d-92be26d6d235.txt	19	1	2	0	0	0	1	0	0		2	2	2	5	3	2	2	2	1	5	5	3	2	1	1	6	2	5	1	5	5	5	5	3	5	5	4	5	5		3	3	3	4	5	3	5	5	5
s.0fb27be6-bb7e-4e85-8622-85332928a288.txt	21	1	2	0	0	0	1	0	0		2	5	5	4	2	2	2	3	4	1	4	3	2	1	4	5	5	2	5	5	5	5	5	5	5	5	5	5	5	5	5	5	5	5	5	5	5	5	5
s.dfd16390-721d-441f-8ac0-73605d5b5144.txt	20	1	2	0	0	0	1	0	0		2	3	2	2	1	1	2	2	2	2	2	2	2	1	4	6	4	3	4	5	5	5	5	5	5	5	5	5	5	5	5	5	5	5	5	5	5	5	5
s.38c8b9d4-49ad-4464-84d5-cf65b8a32e39.txt	20	1	2	0	0	0	1	0	0		2	5	5	5	3	3	3	2	3	3	2	3	3	2	3	5	2	3	1	5	5	5	5	5	5	5	5	5	5	5	5	5	5	5	5	5	5	5	5
s.265ddb48-a15d-4313-bd46-0b97ececc5db.txt	21	1	2	0	0	0	1	0	0		2	2	2	2	2	2	1	1	1	2	2	2	2	2	2	2	2	2	2	2	1	1	3	3	2	5	3	2	3	2	2	2	2	2	2	2	2	2	2
s.e75521be-e117-4f21-a863-f5a9f2a83dcf.txt	19	1	2	0	0	0	0	0	1		2	3	3	5	5	5	5	5	4	1	1	1	2	1	2	2	3	1	1	4	3	4	4	3	4	2	2	2	1	1	1	2	2	2	4	3	3	4	4
s.ea39490f-39eb-419f-a07f-d301eedd4b5d.txt	19	1	2	0	0	0	1	0	0		2	3	3	3	2	2	2	2	2	2	2	3	2	2	5	5	3	3	2	2	2	4	2	3	4	3	2	3	4	3	3	2	2	2	4	3	2	4	4
s.0e94dc76-615b-499b-876c-569b5adbf30f.txt	20	1	2	0	0	0	1	0	0		2	5	3	6	2	5	3	5	2	3	2	4	3	2	4	3	2	2	2	4	4	3	2	2	4	4	2	3	4	4	2	2	4	2	2	3	4	4	2
s.390bf8a7-1db1-4992-b6fe-02535bbb840f.txt	21	1	1	0	0	0	0	1	0		2	2	2	3	2	2	2	2	2	4	4	4	4	2	3	4	2	2	3	2	4	3	2	3	4	3	3	4	4	4	4	3	3	1	2	3	4	4	4
s.3cd6a86c-5557-4834-967d-b8022a17e312.txt	21	1	2	0	0	0	1	0	0		2	4	3	3	4	3	5	6	3	1	2	3	2	1	4	4	2	3	3	5	3	3	3	3	3	3	4	3	3	3	4	3	3	3	3	3	3	3	3
s.4c3ca7e0-8a60-4b64-bb14-078877d915de.txt	19	1	2	0	0	0	1	1	0	1	2	2	2	4	3	1		2	1	1		4	2	2	5	5	2	3	2	4	4	4	4	2	4	4	2	2	4		2	3	2	2	4	2	4	4	4
s.02dfcc79-2b4d-46a8-94bf-a33876a01fc4.txt	18	1	2	0	0	0	1	0	0		2	2	3	4	5	5	4	6	1	2	1	2	4	1	3	2	4	2	3	4	5	3	2	4	5	4	2	2	4	5	2	4	2	1	4	3	4	4	2
s.12522061-eb71-4ecc-8a2d-060c7e5f9683.txt	19	1	2	0	0	0	1	0	0		2	5	4	2	3	2	2	5	2	1	1	1	1	1	5	2	2	4	2	4	4	4	2	3	4	3	2	3	3	4	3	4	3	2	4	4	4	4	4
s.f532dfea-aab4-46d7-82aa-0bf2c7b71b73.txt	18	1	2	0	0	0	1	0	0		2	2	2	5	2	2	2	5	1	4	1	1	1	1	1	5	1	2	1	4	4	5	2	2	5	4	2	2	5	5	3	5	1	1	4	3	5	4	3
s.471de226-30eb-4ccd-bfb5-b9d916823459.txt	20	1	2	0	0	0	1	0	1	1	2	6	6	7	4	4	5	3	4	3	5	4	3	3	4	3	2	5	3	4	4	5	5	4	4	4	4	2	4	4	2	5	2	4	4	3	4	3	3
s.a214c68c-3f76-4804-acc2-e339b8fef784.txt	18	1	2	1	0	0	0	0	0		2	5	1	6	4	5	2	2	5	2	5	3	4	2	3	2	3	3	2	2	4	4	4	4	4	4	4	4	4	3	4	4	2	2	3	2	4	4	4
s.6f4b5f6b-d257-400a-8b51-a03446c6998c.txt	19	1	2	0	0	0	1	0	0		2	5	2		3	5	3	7	3	2	4	6	3	2		3	2	4	4	4	4	4	4	4	4	4	4	3	4	2	3	2	4	2	4	2	3	5	4
s.8751d3a8-8bdd-4eea-9b91-ee66f0c41c18.txt	21	1	1	0	0	0	1	0	0		2	4	3	5	4	4	5	4	3	2	3	4	3	3	4	4	4	5	2	4	5	4	3	4	4	3	3	4	4	4	3	5	3	3	2	3	4	4	3
s.ba010f6c-0f5a-4448-8ec0-995209b203f9.txt	20	1	2	0	0	0	1	0	0		2	4	2	5	1	1	1	1	1	2	2	2	2	4	5	5	2	5	2	4	3	3	5	3	2	4	4	2	2	3	4	5	4	4	4	3	4	4	4
s.60cf0050-0ae1-4216-b195-3687c1d7487c.txt	22	1	2	0	0	0	1	0	0		2	5	2	6	5	1	3	2	1	1	1	4	2	2	2	5	1	2	3	4	3	4	3	4	4	4	4	2	2	3	5	5	4	4	4	4	3	5	5
s.93cafa12-8af4-44b0-8edb-1817684acd72.txt	20	1	2	0	0	0	0	1	0		2	6	6	6	7	7	7	7	5	5	5	2	3	2	3	4	3	1	2	5	4	5	4	3	4	4	4	4	4	4	4	3	4	4	4	4	4	4	4
s.1e369bae-a728-4a45-884c-90406ad5a8c8.txt	18	1	2	0	0	0	1	0	0		2	5	5	6	4	5	5	5	5	3	3	4	3	3	4	5	4	5	5	4	4	4	4	4	4	4	4	4	4	4	4	4	4	4	4	4	4	4	4
s.567ac11b-e9fe-4a11-8019-2a9af0b6b625.txt	18	1	2	0	0	0	1	0	0		2	5	6	7	5	7	7	6	5	3	1	2	2	4	3	5	2	3	6	5	3	5	4	5	5	5	4	2	5	5	5	3	3	3	5	2	5	5	5
s.52db35c6-7166-4e80-9197-58dc998e5c6f.txt	20	1	2	0	1	0	1	0	0	1	2	4	3	7	5	7	5	5	3	6	3	6	4	1	4	5	3	5	5	5	5	5	4	5	5	4	3	5	5	5	4	2	4	2	4	3	5	5	4
s.689e4a99-1dfd-4ca6-bfef-b6d0590475f7.txt	18	1	2	0	0	0	1	0	1	1	2	2	2		5	5	5	3	3	2	2	5	3	4	5	6	5	4	5	5	5	5	5	3	5	5	4	4	4	4	2	2	4	4	5	2	5	5	5
s.6de95684-143f-4477-9811-cf97c7317e30.txt	21	1	2	0	0	0	1	0	0		2	5	3	5	2	2	3	3	2	1	2	3	4	1	4	4	2	3	4	5	5	5	3	4	5	5	3	5	5	5	3	1	3	3	3	1	5	5	5
s.e282596b-4bce-479d-8b80-063f20cf5480.txt	21	1	2	0	0	0	1	0	0		2	3	5	5	5	5	4	5	6	1	1	4	2	2	4	6	3	4	4	4	4	5	5	5	5	5	3	4	5	5	4	4	4	4	5	3	5	5	5
[truncated: 15 more columns]
